# Supplementary material for: Metabolic characterization of the natural progression of chronic hepatitis B
Source: Genome Med. 2016 Jun 10;8:64. doi: 10.1186/s13073-016-0318-8 (PMC4902991; doi:10.1186/s13073-016-0318-8)
Supplement: Additional file 3: — Supplementary Table S2. (XLSX 38 kb) [file 13073_2016_318_MOESM3_ESM.xlsx]

## Sheet: Table S2
		K-means
Metabolite	Cluster	HC	IT	IA	IC	eNEG
CE_20_5_	1	-0.093237	0.0459573	0.207842	0.120474	-0.2346
LPC_20_5_	1	-0.0464639	-0.0319053	0.0891079	-0.00243118	-0.139335
SN1_LPC__22_6_	1	-0.0183479	-0.0352214	0.158527	0.078651	-0.299497
SN2_LPC__22_6_	1	-0.0096262	-0.051238	0.165858	0.0497084	-0.264759
LPC_22_6_	2	-0.209236	-0.0647193	0.126336	0.262357	-0.248589
PC_40_7_	2	-0.0344486	-0.0942879	0.154075	0.388721	-0.400488
LPE__22_6_	2	0.0827021	-0.101454	-0.0278019	0.284403	-0.305124
X9_12_13_TriHOME	2	0.0449458	-0.240021	-0.0241858	0.495313	-0.278088
PC_O_44_5_	3	0.186534	0.127956	-0.184135	-0.0921756	0.0832096
Cal01_PG_14_0_14_0_	4	0.0890369	0.100953	-0.0476658	-0.183856	-0.0556258
Octenoylcarnitine	4	0.19292	0.192639	-0.0172294	-0.336631	-0.102395
Glycine	5	-0.394047	-0.208557	-0.0472314	0.340886	0.242189
Beta_alanine	5	-0.374188	-0.00324083	-0.150346	0.212138	0.240762
X4_Hydroxyproline	5	-0.487823	-0.00693974	0.0910654	0.302584	0.167548
Aspartic_acid	5	-0.47619	0.0287136	-0.084789	0.345779	0.240162
LPC_O_16_1_	5	-0.801782	0.0234994	0.0832386	0.305574	0.138706
PE_O_36_5_	5	-0.445348	-0.0921196	0.000719481	0.241023	0.225882
CAL01_SN1_LPC__19_0_	5	-0.337105	-0.177713	0.0584562	0.201988	0.173251
X5S_HEPE	5	-0.34482	0.00393061	-0.0127142	0.178097	0.108479
Ornithine	6	-0.669101	-0.143989	-0.223772	-0.0738672	0.872622
Sarcosine	6	-0.572273	0.116153	0.149203	-0.245835	0.551959
Serine	6	-0.637755	-0.138053	0.204602	0.170913	0.424995
LPC_16_0_	6	-0.299122	-0.0703918	-0.0197692	-0.0114969	0.250915
LPC_18_0_	6	-0.637061	-0.0791794	0.133246	0.0667245	0.35909
LPC_O_18_1_	6	-1.04803	0.194394	0.39029	0.107131	0.430735
PC_O_36_4_	6	-0.336761	0.311669	-0.294708	0.0557099	0.200757
PC_O_38_5_	6	-0.336537	0.23748	-0.198455	0.000575235	0.339388
PE_36_3_	6	-0.309788	0.275187	-0.237347	-0.0218328	0.265796
PE_O_38_5_	6	-0.490881	0.172607	0.132688	-0.0191624	0.24449
FA__20_1_	6	-0.421206	0.350505	0.005015	-0.247013	0.274961
FA__20_2_	6	-0.543159	0.430386	-0.0454702	-0.198292	0.282319
LPC__O_16_0__	6	-0.605051	0.20416	0.0843714	-0.15125	0.394604
LPC__O_18_0__	6	-0.44353	-0.0374273	0.159473	-0.176658	0.53267
LPC__O_18_1__	6	-0.736287	0.111417	0.376433	-0.090494	0.44147
X10_HDoHE	6	-0.458369	0.0385323	0.0186577	-0.0580362	0.469889
X11_HDoHE	6	-0.525552	0.183977	-0.0472785	0.0193149	0.368645
X12S_HEPE	6	-0.349441	-0.109162	-0.0153189	-0.110498	0.540742
X13_HDoHE	6	-0.385476	-0.0388171	0.0268618	-0.15886	0.537494
X14_HDoHE	6	-0.383798	-0.0046704	0.0492824	-0.202583	0.544085
X15S_HEPE	6	-0.431045	0.0111921	0.102511	0.0546731	0.234761
X20_HDoHE	6	-0.353177	0.00343865	0.0700038	-0.108372	0.409221
Betaine	6	-0.704251	0.0231853	0.287813	-0.0275133	0.558165
Carnitine	6	-0.602441	-0.180621	0.186029	-0.250806	0.807851
Oleylcarnitine	6	-0.659376	0.106446	0.292369	-0.277748	0.551858
LPA_C20_4	6	-0.480637	0.0139445	0.33064	-0.218773	0.386106
S_1_P_C18__0	6	-0.254453	0.148367	-0.00943431	-0.0516459	0.121201
Alanine	7	0.230618	-0.268822	-0.186621	0.214384	-0.0358725
Arginine	7	0.244287	-0.212321	-0.107458	0.155554	-0.102413
LPC_18_2_	7	0.234702	-0.284935	0.147033	0.182489	-0.218017
PE_38_2_	7	0.333291	-0.332937	-0.186673	0.274056	-0.113096
SM_d18_1_15_0_	7	0.590682	-0.584121	-0.111768	0.244407	-0.17315
SM_d18_1_21_0_	7	0.724693	-0.68141	-0.369342	0.163905	-0.0538593
SM_d18_1_23_1_	7	0.59714	-0.401144	-0.560991	0.401096	-0.200406
LPE__16_0_	7	0.307493	-0.266321	-0.28205	0.331481	-0.179306
LPE__18_2_	7	0.329713	-0.349905	-0.135322	0.331919	-0.180146
X12_13_DiHODE	7	0.245736	-0.315992	-0.038349	0.298641	-0.203734
X12_13_DiHOME	7	0.333077	-0.392819	-0.0127796	0.295228	-0.228648
X13_HODE	7	0.223959	-0.229241	-0.128372	0.0989361	-0.0145591
gamma_Glutamylglutamine	8	0.746954	-0.400759	-0.0211723	-0.430661	-0.0045425
Saccharopine	8	0.830837	-0.506276	-0.0471652	-0.333383	0.00486697
Glutathione	8	0.768963	-0.160492	-0.468486	-0.139566	-0.295647
CE_18_1_	8	0.563344	-0.305515	-0.352087	-0.30702	0.339747
TG_52_6_	8	0.136825	-0.214734	0.00375443	-0.0621279	-0.0830295
LPC_14_0_	8	0.837936	-0.588628	-0.0977749	-0.0804405	-0.13446
LPC_16_1_	8	0.251916	-0.294435	0.135155	-0.0100368	-0.0365951
PC_32_0_	8	0.444532	-0.122518	-0.106809	-0.108227	0.0123155
PC_32_1_	8	0.798874	-0.22187	-0.147735	-0.252861	-0.155594
PC_32_2_	8	0.963067	-0.444646	-0.121861	-0.0731016	-0.327669
PC_34_1_	8	0.853184	-0.225193	-0.366534	-0.213299	-0.094833
PC_34_2_	8	0.526964	0.00961171	-0.161419	-0.034156	-0.226139
PC_34_3_	8	1.00143	-0.243964	-0.0923129	-0.0812312	-0.516753
PC_34_4_	8	1.20319	-0.530129	-0.347132	-0.155683	-0.271933
PC_36_1_	8	0.486242	-0.2789	-0.204277	-0.144601	0.074069
PC_36_3_	8	0.888465	-0.458025	-0.24991	-0.167232	-0.00664502
PC_36_4_	8	0.831747	-0.382304	-0.612585	-0.0198374	-0.00741246
PC_36_6_	8	0.660101	-0.286635	-0.0637334	0.0419691	-0.448551
PC_38_2_	8	0.286088	-0.118898	-0.0578421	0.00043071	-0.126234
PC_38_3_	8	0.536415	-0.4031	-0.304829	-0.25166	0.33086
PC_38_5_	8	0.503457	-0.273382	-0.407744	0.034889	-0.0975035
PE_34_2_	8	0.390427	-0.12619	-0.227244	0.0660018	-0.123637
PE_36_4_	8	0.679452	-0.192969	-0.320934	-0.135758	-0.0855413
PE_38_4_	8	0.957017	-0.571541	-0.466964	0.0105438	-0.146737
SM_d18_1_14_0_	8	0.669888	-0.519943	-0.0158505	0.019439	-0.167689
SM_d18_1_20_0_	8	0.49876	-0.487289	-0.239864	-0.171936	0.173057
SN1_LPC__14_0_	8	0.990223	-0.685227	-0.0723586	-0.161454	-0.101061
SN1_LPC__15_0_	8	0.681369	-0.644805	-0.178469	-0.0150627	0.00630213
SN1_LPC__16_1_	8	0.530622	-0.457536	0.277433	-0.152762	-0.0726141
SN1_LPC__18_1_	8	0.655585	-0.612713	0.0818977	-0.188382	0.0315262
SN1_LPC__18_2_	8	0.477186	-0.366072	0.189375	-0.123482	-0.102066
SN1_LPC__18_3_w3w6_	8	0.992924	-0.331359	0.00677541	-0.226484	-0.421058
SN1_LPC__20_3_w3w6_	8	0.897549	-0.597134	-0.244446	-0.411415	0.244751
SN1_LPC__20_3_w9_	8	0.887778	-0.448837	-0.211517	-0.469481	0.165721
SN1_LPC__20_4_	8	0.603655	-0.470639	-0.426893	-0.180747	0.221754
SN1_LPC__22_4_	8	0.52054	-0.329168	-0.323751	-0.40678	0.41168
SN1_LPC__22_5_w3_	8	0.344583	-0.182143	-0.0984742	-0.231393	-0.00335745
SN1_LPC__22_5_w6_	8	0.789204	-0.400414	-0.375403	-0.363808	0.237493
SN2_LPC__14_0_	8	0.988515	-0.698855	-0.064821	-0.135631	-0.113082
SN2_LPC__16_1_	8	0.68991	-0.411457	0.182345	-0.241749	-0.120599
SN2_LPC__18_1_	8	0.683679	-0.602272	0.099446	-0.181456	-0.0102771
SN2_LPC__18_2_	8	0.473694	-0.395027	0.197543	-0.120252	-0.0686374
SN2_LPC__18_3_w3w6_	8	0.963633	-0.345545	-0.0327222	-0.163679	-0.422275
SN2_LPC__20_3__w3w6	8	0.905876	-0.593647	-0.262446	-0.409011	0.240618
SN2_LPC__20_4_	8	0.518939	-0.340791	-0.381331	-0.168087	0.149905
X12_13_EpOME	8	0.390939	-0.310778	0.0396805	0.0682445	-0.19275
X9_10_EpOME	8	0.303641	-0.144505	0.0135218	-0.112268	-0.0772551
Noylcarnitine	8	0.771023	-0.708969	0.0989884	-0.281623	0.179537
LPA_C18_3	8	0.411524	-0.29197	0.100132	-0.0274566	-0.155838
LPA_C20_1	8	0.816621	-0.442391	0.266843	-0.0922511	-0.400585
Threonine	9	-0.0438192	-0.0943481	-0.108021	-0.042846	0.198918
Citrulline	9	-0.292706	-0.270218	-0.367883	-0.0355554	0.796928
TG_60_2_	9	-0.142632	-0.125647	-0.250143	-0.130028	0.459122
PC_O_36_5_	9	-0.174846	-0.00624966	-0.278095	0.134205	0.180437
PC_O_38_4_	9	-0.0649115	0.117087	-0.288351	-0.207961	0.450788
SM_d18_1_16_0_	9	-0.113959	0.0839557	-0.127687	0.00492853	0.250485
SM_d18_1_18_0_	9	-0.122888	0.0923085	-0.336729	-0.0201355	0.334833
X14_15_DiHETrE	9	-0.0848663	-0.0156888	-0.11704	-0.0393146	0.23036
PGE2	9	-0.001436	-0.0387172	-0.234581	-0.0241874	0.21818
Isobutyrylcarnitine	9	-0.112209	-0.0402462	-0.104155	0.0502131	0.209094
Spha_1_P_C18__1	9	-0.355293	-0.0572015	-0.27001	-0.0505773	0.511475
Ethanolamine	10	-0.0999557	-0.31815	0.0591502	-0.274281	0.605357
Lysine	10	-0.0973825	-0.217715	-0.171046	0.0724232	0.180404
Cystathionine	10	-0.162421	-0.192453	-0.0662886	0.176843	0.152549
Valine	10	-0.157876	-0.203278	-0.0497388	-0.018157	0.291254
Taurine	10	-0.324646	-0.171474	0.0381644	-0.0129831	0.473071
Isoleucine	10	0.00870095	-0.301156	-0.0435549	0.120839	0.142094
Leucine	10	-0.0524351	-0.342249	-0.0138348	0.125575	0.186692
Glutamine	10	0.0675302	-0.476772	-0.0965725	0.197026	0.307623
Glutamic_acid	10	-0.604026	-0.45129	0.221902	0.0105211	0.755859
Methionine	10	-0.121917	-0.427007	0.0581898	-0.065028	0.452088
Phenylalanine	10	-0.461698	-0.509982	0.215003	0.349119	0.485313
Tyrosine	10	-0.246647	-0.452389	0.0864735	0.131661	0.416045
TG_52_3_	10	-0.154062	-0.414367	-0.120804	-0.0720702	0.543708
TG_52_4_	10	-0.267205	-0.190549	0.0265837	-0.0587201	0.267813
TG_54_1_	10	-0.0430023	-0.370917	-0.211496	0.0388912	0.471278
TG_54_2_	10	-0.0909315	-0.45686	-0.11599	-0.100798	0.64811
TG_54_3_	10	-0.216593	-0.481847	-0.0376828	-0.114255	0.730607
TG_54_4_	10	-0.3423	-0.332152	0.136663	-0.147283	0.580358
TG_54_5_	10	-0.239451	-0.22675	0.180493	-0.205331	0.377898
TG_55_3_	10	-0.116787	-0.560983	-0.160119	-0.0185366	0.613572
TG_56_2_	10	-0.113999	-0.248394	-0.134114	-0.141207	0.546292
TG_56_3_	10	-0.185714	-0.334819	-0.127039	-0.144783	0.667838
TG_56_4_	10	-0.155929	-0.481036	-0.0607459	-0.191642	0.741185
TG_56_5_	10	0.00939282	-0.570291	-0.14477	-0.211939	0.671603
TG_56_6_	10	-0.0716811	-0.489264	-0.0855491	-0.180142	0.499397
TG_58_3_	10	-0.12584	-0.133713	-0.129486	-0.166674	0.474077
TG_58_4_	10	-0.110393	-0.184681	-0.0728023	-0.18962	0.467611
TG_58_5_	10	0.116989	-0.514703	-0.110958	-0.310786	0.628289
TG_60_3_	10	-0.172785	-0.144023	-0.121671	-0.177627	0.503412
DG_36_2_	10	-0.107318	-0.478815	-0.140583	-0.1734	0.733404
DG_36_3_	10	-0.328672	-0.36905	0.0926144	-0.12266	0.533469
DG_36_4_	10	-0.301732	-0.154038	0.0939698	-0.111867	0.230359
CAL06_FA__20_4_w6_	10	-0.143422	-0.156825	0.0430768	-0.333551	0.518717
LPE__18_0_	10	-0.0681405	-0.326957	-0.175844	0.0836883	0.319362
SN1_LPC__18_0_	10	-0.345164	-0.214462	0.136223	-0.0646138	0.379787
SN2_LPC__18_0_	10	-0.312368	-0.234583	0.111108	-0.0296031	0.361244
X11_HETE	10	-0.0861746	-0.246546	-0.0418052	0.128316	0.242573
X15_HETE	10	-0.109597	-0.204868	-0.0143549	-0.0869748	0.420527
X15S_HETrE	10	-0.248335	-0.281343	-0.0784542	0.252059	0.331704
LTB4	10	-0.00384099	-0.0898129	-0.116175	0.0644069	0.124257
Choline	10	-0.675645	-0.438837	0.368177	0.0498412	0.543055
Propionylcarnitine	10	-0.266854	-0.216108	-0.0284338	0.108706	0.394006
Butyrylcarnitine	10	-0.24454	-0.225357	0.0276914	-0.0136401	0.473917
X2_Methylbutyroylcarnitine	10	-0.0430187	-0.378371	-0.109595	-0.153762	0.568074
Isovalerylcarnitine	10	-0.175743	-0.426913	0.200989	-0.214507	0.551173
Palmitoylcarnitine	10	-0.165559	-0.182976	0.0270944	-0.149436	0.480902
Stearoylcarnitine	10	-0.160043	-0.293098	0.0736821	-0.243303	0.607199
LPA_C16	10	-0.0931396	-0.134054	0.0873399	-0.11414	0.232928
cyclic_LPA_C20_4	10	-0.0401891	-0.327836	-0.0568856	0.103302	0.253861
CE_22_6_	11	-0.218115	0.491897	-0.0402467	0.23371	-0.382184
PC_40_6_	11	-0.310794	0.175149	0.0717057	0.202821	-0.217295
PC_O_34_3_	11	-0.285927	0.226522	-0.187837	0.281581	-0.139857
PC_O_36_3_	11	-0.38054	0.381693	-0.120238	0.242609	-0.144942
X19_20_DiHDPA	11	-0.163799	0.282021	-0.028512	0.219694	-0.285341
O_Phosphoethanolamine	12	0.0198807	0.258291	-0.327021	0.212118	-0.238942
Cal09_LPC_19_0_	12	-0.0188843	0.0302389	-0.0190812	0.126412	-0.075138
PC_38_6_	12	0.0580338	0.10913	-0.165258	0.286257	-0.420774
SM_d18_1_16_1_	12	0.0746327	0.211682	-0.390837	0.375852	-0.306539
SM_d18_1_18_1_	12	-0.272986	0.417948	-0.629834	0.397981	-0.0196626
SM_d18_1_20_1_	12	-0.00739902	0.168878	-0.565065	0.206648	0.019145
SM_d18_1_24_2_	12	-0.0892624	0.17902	-0.222608	0.344052	-0.126392
Kynurenine	13	0.529791	-0.581413	-0.00689168	-0.375604	0.417073
FA__14_0_	13	0.0916543	-0.202079	0.190393	-0.231703	0.224654
SN1_LPC__16_0_	13	0.184815	-0.266035	0.0625578	-0.21069	0.175859
SN2_LPC__16_0_	13	0.246277	-0.276741	-0.00857691	-0.182661	0.152684
Myristoylcarnitine	13	0.157503	-0.337955	0.175555	-0.242529	0.307132
LPA_C16_1	13	0.201998	-0.115774	0.0740286	-0.148515	0.0493826
LPA_C20_3	13	0.0147551	-0.26135	0.173165	-0.28164	0.335788
X3_Aminoisobutyric_acid	14	0.0232823	-0.0137351	-0.0688133	-0.0696826	0.0181948
Cysteine	14	0.177094	-0.149753	-0.281159	-0.198886	0.273111
CE_20_4_	14	0.264019	-0.149605	-0.430425	-0.010449	0.21832
PC_40_4_	14	0.240766	-0.183607	-0.398075	-0.271092	0.517125
PC_40_5_	14	0.178788	-0.100333	-0.321407	-0.103068	0.169667
SM_d18_1_22_0_	14	0.290063	-0.241817	-0.254511	-0.294619	0.366072
SM_d18_1_24_0_	14	0.136483	-0.25648	0.0091263	-0.342557	0.440011
CAL05_FA__20_3_w9_	14	0.130532	-0.0642947	-0.154562	-0.470004	0.467613
X12_HETE	14	0.114408	-0.152565	-0.109964	-0.285788	0.40126
X12S_HHTrE	14	0.35312	-0.0802524	-0.228258	-0.293703	0.177664
TXB2	14	0.145881	-0.083737	-0.0501917	-0.267558	0.260427
Deoxycarnitine	14	0.0317087	-0.17192	-0.139366	-0.190768	0.366406
Asparagine	15	0.126636	-0.351448	0.0392808	0.103354	0.0853498
Glycylglycine	15	0.126894	-0.341784	0.0578343	0.131486	0.0557824
Histidine	15	0.169048	-0.364959	-0.0125006	0.0594282	0.129272
Tryptophan	15	0.440357	-0.574832	-0.294868	-0.0515148	0.244654
TG_42_1_	15	0.283014	-0.436333	-0.326074	0.0731494	0.317577
TG_44_2_	15	0.342428	-0.473047	-0.322652	0.0900144	0.28582
TG_46_1_	15	0.395782	-0.501221	-0.327848	0.0500033	0.303885
TG_46_2_	15	0.372371	-0.54307	-0.384678	0.120239	0.334077
TG_46_3_	15	0.342317	-0.558946	-0.366449	0.213249	0.274113
TG_48_1_	15	0.449961	-0.466569	-0.259835	-0.0512555	0.256185
TG_48_2_	15	0.393125	-0.537661	-0.316912	0.0135151	0.32847
TG_48_3_	15	0.301749	-0.544439	-0.340494	0.140011	0.317257
TG_48_4_	15	0.153643	-0.479175	-0.314873	0.210161	0.304905
TG_50_0_	15	0.227099	-0.257665	-0.241473	0.0106644	0.190056
TG_50_1_	15	0.313497	-0.443573	-0.239784	-0.100956	0.379138
TG_50_2_	15	0.309898	-0.475763	-0.264295	-0.0991681	0.393079
TG_50_3_	15	0.223513	-0.513696	-0.233824	0.0107148	0.3397
TG_50_4_	15	0.220914	-0.510097	-0.167183	0.0360412	0.215615
TG_50_5_	15	0.308549	-0.472792	-0.107329	0.0451719	0.0803045
TG_51_1_	15	0.306171	-0.525356	-0.237985	-0.0384081	0.370879
TG_51_2_	15	0.222022	-0.561215	-0.212066	-0.0426699	0.420438
TG_51_3_	15	0.130851	-0.553803	-0.197647	0.0260616	0.357247
TG_51_4_	15	0.0861987	-0.486992	-0.094724	0.0172872	0.210903
TG_52_1_	15	0.111118	-0.405047	-0.254619	-0.0323918	0.461528
TG_52_2_	15	0.122717	-0.582057	-0.243941	-0.132268	0.665701
TG_52_5_	15	-0.0401398	-0.219385	-0.0122513	-0.00414785	0.0313518
TG_55_2_	15	0.22161	-0.698789	-0.238138	-0.0733819	0.610734
Cer_d18_1_24_0_	15	0.0449091	-0.389356	-0.309095	-0.0483011	0.471415
Cer_d18_1_24_1_	15	0.195003	-0.443693	-0.522927	0.190824	0.288936
LPC_18_1_	15	0.027449	-0.507348	0.156072	0.150055	0.131865
LPC_20_3_	15	0.625798	-0.67128	-0.35893	-0.125882	0.340603
LPC_20_4_	15	0.240155	-0.497838	-0.408087	0.0830682	0.308945
LPE_18_0_	15	0.40375	-0.552263	-0.123243	0.134137	-0.00272454
PC_36_2_	15	0.108415	-0.154148	-0.119158	0.101279	0.0664768
PC_38_4_	15	0.35115	-0.421938	-0.576973	0.0623888	0.305659
SM_d18_1_18_2_	15	0.245883	-0.247438	-0.0622926	0.0275099	0.18428
SM_d18_1_23_0_	15	0.57456	-0.548362	-0.330119	-0.0125025	0.200108
SM_d18_1_24_1_	15	0.104798	-0.17778	-0.0234132	-0.0131283	0.230868
SM_d18_1_25_0_	15	0.357474	-0.559195	-0.0447331	0.00255982	0.285558
SM_d18_1_25_1_	15	0.465175	-0.629189	0.0584075	0.0475169	0.16595
FA__15_0_	15	0.223792	-0.409729	-0.0208014	-0.0789012	0.228643
LPE__18_1_	15	0.252218	-0.568119	-0.166453	0.253735	0.171313
LPE__20_3_w3w6_	15	0.55736	-0.66595	-0.33231	0.123085	0.228594
LPE__20_4_	15	0.466392	-0.472317	-0.538946	0.199524	0.167347
LPE__22_5_w3_	15	0.336453	-0.368913	-0.282146	0.016981	0.152069
PC_38_7_	16	0.249155	-0.159047	0.253883	0.0928299	-0.276653
X9_10_DiHOME	16	0.217244	-0.136633	0.129177	0.0103521	-0.161909
cyclic_LPA_C18_2	16	0.101005	-0.358277	0.322768	0.201507	-0.156223
Pipecolic_acid	17	-0.368295	0.501586	0.583547	-0.126021	-0.300711
TG_56_8_	17	-0.257914	0.0593422	0.162935	-0.0615851	-0.144457
TG_58_10_	17	-0.226727	0.242337	0.111428	-0.0511596	-0.195528
PC_O_36_6_	17	-0.363633	0.120805	0.21522	0.125059	-0.124214
PE_O_38_7_	17	-0.464573	0.199566	0.237734	0.117057	-0.115495
LPC__O_18_2__	17	-0.590551	0.14755	0.248944	0.158601	0.015601
X17_18_DiHETE	17	-0.252197	0.0812637	0.516563	-0.128077	-0.0737857
PGF2a	17	-0.280945	-0.0463996	0.217332	0.0425176	0.0550581
LPA_C20_5	17	-0.149664	-0.015474	0.242639	0.0904996	-0.0609046
LPA_C22_6	17	-0.447638	0.0293887	0.56353	0.120668	-0.0587382
s_Methylcysteine	18	-0.269132	0.839215	-0.0869174	-0.130923	-0.204367
PC_O_34_1_	18	-0.109262	0.275034	0.0967697	-0.0143493	0.0178362
PC_O_34_2_	18	-0.411478	0.486804	-0.170008	0.0670307	-0.0120867
PC_O_36_2_	18	-0.491306	0.518834	0.0609273	0.138684	-0.0678658
PC_O_38_6_	18	-0.470274	0.439148	-0.0102831	0.0679149	-0.0220121
PC_O_40_6_	18	-0.390441	0.50839	0.0275983	-0.0259676	0.0651721
CAL02_FA__18_2_	18	-0.593103	0.408965	0.227048	-0.239015	0.18573
CAL03_FA__18_3_w3w6_	18	-0.248777	0.556388	-0.0292052	-0.227747	-0.0755569
CAL07_FA__20_5_w3_	18	-0.326045	0.284606	0.045019	-0.213077	0.108508
CAL08_FA__22_5_w3_	18	-0.348735	0.39422	0.0761756	-0.281651	0.0759458
FA__16_1_	18	-0.313215	0.396686	0.193331	-0.328094	0.167125
FA__17_1_	18	-0.329571	0.190601	0.155714	-0.266418	0.246212
FA__18_1_	18	-0.434911	0.322202	0.153283	-0.305109	0.291596
FA__22_6_	18	-0.3456	0.391168	0.213634	-0.212014	-0.0288451
Trimethylamine_N_oxide	18	-0.150055	0.392557	0.255814	-0.284082	-0.107247
Hexanoylcarnitine	18	-0.145853	0.327222	0.150013	-0.382132	0.121783
Decenoylcarnitine	18	-0.190297	0.479461	0.440299	-0.558918	0.0024568
Tetradecadienylcarnitine	18	-0.320612	0.425108	0.345346	-0.439202	0.144323
Hexadecenoylcarnitine	18	-0.33325	0.204421	0.23281	-0.200927	0.208955
Linoleylcarnitine	18	-0.68863	0.470309	0.340613	-0.331333	0.193183
Methionine_sulfoxide	19	0.133073	-0.0372324	-0.285221	0.0957888	0.0332214
SM_d18_1_22_1_	19	0.365842	-0.111637	-0.517045	0.199274	-0.122577
CE_18_2_	20	-0.0550955	0.223049	-0.117986	0.0036583	0.0197528
PC_O_42_6_	20	-0.0468118	0.177581	-0.0812466	-0.0441728	0.0494758
PGE3	20	0.0989283	0.452444	-0.240959	-0.0784008	-0.225591
Alpha_aminobutyric_acid	21	-0.176215	-0.163465	0.16285	0.0860968	0.0241341
TG_54_6_	21	-0.134028	-0.184481	0.179226	-0.201285	0.157412
TG_54_7_	21	-0.0851321	-0.112502	0.04197	-0.0388885	-0.0612396
TG_56_7_	21	-0.196711	-0.166516	0.119464	-0.118087	0.065429
TG_58_8_	21	-0.192042	-0.137467	0.206204	-0.0834484	0.00326188
SN1_LPC__20_1_	21	-0.326125	-0.533379	0.485915	0.254712	0.152385
X19_20_EpDPE	21	-0.147528	-0.159764	0.35304	-0.0732493	0.117709
X5_6_DiHETrE	21	-0.391035	-0.286035	0.630433	-0.252119	0.457072
X8_9_DiHETrE	21	-0.122179	-0.368648	0.514571	-0.0915487	0.247304
LPA_C18_2	21	0.00379572	-0.27506	0.439349	-0.0444167	0.029088
PGA1	21	-0.119673	-0.0989067	0.287042	-0.100218	0.174519
cyclic_LPA_C16_0	21	-0.156412	-0.13179	0.153548	0.0640418	0.0879846
CE_18_3_	22	0.793754	0.170959	-0.0842741	-0.35205	-0.457421
PC_36_5_	22	0.17885	0.0411264	-0.118408	0.00925361	-0.240079
PC_40_8_	22	0.190272	-0.0866853	0.00255712	0.150195	-0.331
PE_38_6_	22	0.290685	0.0492559	-0.0766686	0.0834832	-0.354703
SN1_LPC__20_5_	22	0.088563	0.0444027	-0.012984	-0.10397	-0.189374
SN2_LPC__20_5_	22	0.146404	0.00887919	-0.0136688	-0.0963577	-0.212104
CAL04_FA__20_3_w3w6_	23	-0.116492	-0.0247596	-0.00453133	-0.453487	0.552391
FA__22_4_	23	-0.243512	0.172476	-0.0696519	-0.375589	0.406482
FA__22_5_w6_	23	0.0933319	0.198559	-0.0682965	-0.411814	0.179143
FA__24_1_	23	0.0113886	-0.0241352	0.19074	-0.376665	0.279746
Octanoylcarnitine	23	0.0215223	0.325842	0.0851859	-0.477933	0.0405443
Decanoylcarnitine	23	0.145723	0.253344	0.157736	-0.531196	0.0344588
Dodecenoylcarnitine	23	-0.00404548	0.24117	0.284104	-0.532452	0.191705
Lauroylcarnitine	23	0.194068	-0.00414647	0.171353	-0.518315	0.241427
Tetradecenoylcarnitine	23	-0.0994066	0.219281	0.202046	-0.45024	0.222946
X13_KODE	24	-0.206475	-0.132825	-0.143468	0.352374	0.0681654
X5_HETE	24	-0.128365	-0.340392	-0.141894	0.59673	-0.0509159
X5_HETrE	24	0.025125	-0.429906	-0.122849	0.53876	-0.0748372
X9_HODE	24	-0.0275011	-0.270928	0.00255349	0.301325	0.00559388
X9_HOTrE	24	-0.213082	-0.193892	0.027979	0.531175	-0.123727
